# Supplementary material for: Identification of Lipid Biomarkers for Chronic Joint Pain Associated with Different Joint Diseases
Source: Biomolecules. 2023 Feb 9;13(2):342. doi: 10.3390/biom13020342 (PMC9953120; doi:10.3390/biom13020342)
Supplement: Supplementary file 1 [file biomolecules-13-00342-s001.zip]

Archive with 1 entries (1 files):
- biomolecules-2170714-supplementary-final online.pdf
